# Supplementary material for: Impact of overweightness and critical weight loss on overall survival in patients with hepatocellular carcinoma initially treated with chemoembolization
Source: Gastroenterol Rep (Oxf). 2019 Aug 28;8(2):125–33. doi: 10.1093/gastro/goz040 (PMC7136712; doi:10.1093/gastro/goz040)
Supplement: goz040_Supplementary_Data [file goz040_supplementary_data.zip]

Archive with 5 entries (4 files):
- goz040-Suppl_Data/
- goz040-Suppl_Data/2019-072 Figure S1.tif
- goz040-Suppl_Data/2019-072 Figure S2.tif
- goz040-Suppl_Data/2019-072 Figure S3.tif
- goz040-Suppl_Data/2019-072 supplementary figure legends and Tables 1-2.docx
